# Supplementary material for: Biodegradation of Chloroxylenol by Cunninghamella elegans IM 1785/21GP and Trametes versicolor IM 373: Insight into Ecotoxicity and Metabolic Pathways
Source: Int J Mol Sci. 2021 Apr 22;22(9):4360. doi: 10.3390/ijms22094360 (PMC8122528; doi:10.3390/ijms22094360)
Supplement: Supplementary file 1 [file ijms-22-04360-s001.zip]

Archive with 1 entries (1 files):
- ijms-1170882-supplementary.pdf
